# Supplementary material for: Can We Predict the Isosymmetric Phase Transition? Application of DFT Calculations to Study the Pressure Induced Transformation of Chlorothiazide
Source: Int J Mol Sci. 2021 Sep 18;22(18):10100. doi: 10.3390/ijms221810100 (PMC8465122; doi:10.3390/ijms221810100)
Supplement: Supplementary file 1 [file ijms-22-10100-s001.zip]

Archive with 1 entries (1 files):
- ijms-1337062-supplementary.pdf
